# Supplementary material for: A Descriptive Study of 103 Primary Cutaneous B-Cell Lymphomas: Clinical and Pathological Characteristics and Treatment from the Spanish Lymphoma Oncology Group (GOTEL)
Source: Cancers (Basel). 2024 Mar 3;16(5):1034. doi: 10.3390/cancers16051034 (PMC10931196; doi:10.3390/cancers16051034)
Supplement: Supplementary file 1 [file cancers-16-01034-s001.zip]

Archive with 1 entries (1 files):
- cancers-2893059-supplementary.pdf
